# Supplementary material for: Geographical Distribution and Selection of European Honey Bees Resistant to Varroa destructor
Source: Insects. 2020 Dec 8;11(12):873. doi: 10.3390/insects11120873 (PMC7764010; doi:10.3390/insects11120873)
Supplement: Supplementary file 1 [file insects-11-00873-s001.zip]

Archive with 4 entries (3 files):
- SMZip/
- SMZip/Table S1 beekeepers and breeders experience .docx
- SMZip/Text S1 Standard questionnaire for the expert interviews.docx
- SMZip/Text S2.docx
